# Supplementary material for: Post-Tooth Extraction Bacteraemia: A Randomized Clinical Trial on the Efficacy of Chlorhexidine Prophylaxis
Source: PLoS One. 2015 May 8;10(5):e0124249. doi: 10.1371/journal.pone.0124249 (PMC4425363; doi:10.1371/journal.pone.0124249)
Supplement: S1 Dataset — (XLSX) [file pone.0124249.s002.xlsx]

## Sheet: Sheet1
			Legend for the Primary Data Table
			CONTROL= patients who used no prophylactic regimen
			CHX-MW= patients who performed a mouthwash with 0.2% chlorhexidine before the tooth extraction
			CHX-MW/SUB_IR= patients who performed a mouthwash with 0.2% chlorhexidine and underwent a subgingival irrigation with 1% chlorhexidine on the tooth to be extracted before the tooth extraction
			CHX-MW/SUPRA_IR= patients who performed a mouthwash with 0.2% chlorhexidine and underwent a supragingival irrigation with 1% chlorhexidine on the tooth to be extracted before the tooth extraction
			GENDER: 1= Male; 2= Female
			TOOTH EXTRACTED: 1= Incisor; 2= Canine; 3= Premolar; 4= Molar
			REASON FOR EXTRACTION: 1= Periodontitis; 2= Caries; 3= Other
			GRADE OF ORAL HEALTH (SCALE): 0= Grade 0 ;1= Grade 1; 2= Grade 2; 3= Grade 3
			BACTERAEMIA: 0= Ausence; 1= Presence
			ø = no data
			In grey, lost volunteers
	GROUP	GENDER	AGE	TOOTH EXTRACTED	REASON FOR EXTRACTION	GRADE OF ORAL HEALTH	BACTERAEMIA AT BASELINE	BACTERIEMIA POST-MOUTHWASH	BACTERAEMIA POST-IRRIGATION	BACTERAEMIA after 30 s	BACTERAEMIA after 15 min
	CONTROL	1	44	4	1	1	1	ø	ø	1	0
	CONTROL	1	28	4	1	0	1	ø	ø	0	0
	CONTROL	2	32	3	1	0	0	ø	ø	0	0
	CONTROL	2	26	4	1	2	0	ø	ø	1	0
	CONTROL	2	31	3	1	1	0	ø	ø	1	0
	CONTROL	2	25	4	1	1	0	ø	ø	1	0
	CONTROL	1	71	4	2	0	0	ø	ø	1	1
	CONTROL	2	20	4	1	1	0	ø	ø	1	0
	CONTROL	2	20	4	3	0	0	ø	ø	0	0
	CONTROL	1	56	4	1	2	0	ø	ø	0	0
	CONTROL	2	19	4	1	0	0	ø	ø	0	0
	CONTROL	2	18	4	1	1	0	ø	ø	0	0
	CONTROL	2	19	4	1	3	0	ø	ø	0	0
	CONTROL	2	62	4	1	1	0	ø	ø	1	1
	CONTROL	1	50	1	1	2	0	ø	ø	1	1
	CONTROL	2	64	1	2	1	0	ø	ø	1	1
	CONTROL	2	39	3	1	1	0	ø	ø	0	0
	CONTROL	1	28	4	1	1	0	ø	ø	0	0
	CONTROL	2	59	1	1	0	0	ø	ø	1	0
	CONTROL	1	53	4	1	0	0	ø	ø	0	0
	CONTROL	1	19	3	1	1	0	ø	ø	0	0
	CONTROL	1	25	4	1	1	0	ø	ø	0	0
	CONTROL	2	29	3	1	2	0	ø	ø	1	0
	CONTROL	2	25	3	1	1	0	ø	ø	0	0
	CONTROL	2	20	4	3	0	0	ø	ø	1	1
	CONTROL	2	62	4	1	2	0	ø	ø	0	0
	CONTROL	1	49	4	1	2	0	ø	ø	0	0
	CONTROL	2	44	3	3	2	0	ø	ø	1	0
	CONTROL	2	30	4	3	1	0	ø	ø	0	0
	CONTROL	1	26	4	1	2	0	ø	ø	1	0
	CONTROL	1	65	3	3	2	0	ø	ø	1	0
	CONTROL	1	41	4	1	1	0	ø	ø	1	0
	CONTROL	2	42	4	1	3	0	ø	ø	1	1
	CONTROL	1	66	1	1	2	0	ø	ø	1	1
	CONTROL	2	20	4	1	2	0	ø	ø	1	0
	CONTROL	2	74	2	1	1	0	ø	ø	0	0
	CONTROL	1	34	3	1	2	0	ø	ø	1	1
	CONTROL	2	31	4	2	1	0	ø	ø	0	0
	CONTROL	1	74	3	1	2	0	ø	ø	0	0
	CONTROL	1	57	2	2	1	0	ø	ø	1	1
	CONTROL	2	39	3	1	2	0	ø	ø	1	1
	CONTROL	1	54	4	1	1	0	ø	ø	1	0
	CONTROL	1	34	4	1	2	0	ø	ø	1	0
	CONTROL	2	55	4	1	2	0	ø	ø	0	0
	CONTROL	2	41	4	3	2	0	ø	ø	0	0
	CONTROL	2	68	3	1	2	0	ø	ø	1	1
	CONTROL	2	68	2	1	1	0	ø	ø	1	1
	CONTROL	2	67	1	1	2	0	ø	ø	0	0
	CONTROL	2	22	4	1	0	0	ø	ø	0	0
	CONTROL	1	56	3	2	2	0	ø	ø	0	0
	CONTROL	2	42	2	1	2	0	ø	ø	1	0
	CONTROL	1	63	3	2	2	0	ø	ø	0	0
	CONTROL	ø	ø	ø	ø	ø	ø	ø	ø	ø	ø
	CONTROL	ø	ø	ø	ø	ø	ø	ø	ø	ø	ø
	CHX-MW	2	41	1	2	3	0	0	ø	0	0
	CHX-MW	2	18	3	1	1	0	0	ø	0	0
	CHX-MW	2	56	1	2	3	0	0	ø	0	0
	CHX-MW	1	36	3	2	3	0	0	ø	1	0
	CHX-MW	1	60	1	2	3	0	0	ø	0	0
	CHX-MW	2	46	2	1	2	0	0	ø	1	0
	CHX-MW	1	38	4	3	0	0	0	ø	1	0
	CHX-MW	2	32	4	1	1	0	0	ø	0	0
	CHX-MW	2	27	3	1	3	0	0	ø	1	0
	CHX-MW	1	59	4	2	2	0	0	ø	1	1
	CHX-MW	2	76	2	1	2	0	0	ø	1	0
	CHX-MW	1	52	1	2	3	0	0	ø	0	0
	CHX-MW	2	62	4	2	2	0	0	ø	0	0
	CHX-MW	2	60	1	2	2	0	0	ø	0	0
	CHX-MW	1	37	3	1	2	0	0	ø	1	1
	CHX-MW	2	62	4	2	2	0	0	ø	0	0
	CHX-MW	2	47	4	1	3	0	0	ø	0	0
	CHX-MW	1	34	4	1	3	0	0	ø	0	0
	CHX-MW	2	75	4	1	0	0	0	ø	0	0
	CHX-MW	1	25	4	1	1	0	1	ø	1	0
	CHX-MW	1	59	3	1	1	0	0	ø	0	0
	CHX-MW	2	53	3	1	1	0	0	ø	0	0
	CHX-MW	1	37	4	1	2	0	0	ø	0	0
	CHX-MW	2	60	2	1	1	0	0	ø	1	0
	CHX-MW	2	18	4	1	2	0	0	ø	1	0
	CHX-MW	2	46	4	2	3	0	0	ø	0	0
	CHX-MW	2	63	1	2	1	0	0	ø	1	0
	CHX-MW	2	67	4	2	2	0	0	ø	1	0
	CHX-MW	2	26	4	1	2	0	0	ø	1	0
	CHX-MW	2	59	4	2	2	0	0	ø	1	0
	CHX-MW	2	31	4	3	1	0	0	ø	0	0
	CHX-MW	2	59	3	1	2	0	0	ø	1	0
	CHX-MW	2	64	4	1	1	0	0	ø	1	0
	CHX-MW	2	48	3	1	2	0	0	ø	0	0
	CHX-MW	2	48	3	1	2	0	0	ø	0	0
	CHX-MW	2	25	4	1	1	0	0	ø	0	0
	CHX-MW	1	63	4	1	2	0	0	ø	0	0
	CHX-MW	2	83	1	1	2	0	1	ø	1	0
	CHX-MW	2	52	3	1	2	0	0	ø	0	0
	CHX-MW	2	18	4	1	2	0	0	ø	1	0
	CHX-MW	2	29	4	1	2	0	0	ø	0	0
	CHX-MW	2	68	1	2	3	0	0	ø	0	0
	CHX-MW	2	67	2	1	1	0	0	ø	1	0
	CHX-MW	1	72	2	1	2	0	0	ø	1	0
	CHX-MW	2	57	3	2	2	0	0	ø	1	0
	CHX-MW	2	50	4	3	2	0	0	ø	0	0
	CHX-MW	2	50	3	2	3	0	0	ø	1	0
	CHX-MW	1	32	4	1	2	0	0	ø	1	0
	CHX-MW	1	66	4	1	1	0	0	ø	1	0
	CHX-MW	2	22	3	1	2	0	0	ø	1	0
	CHX-MW/SUB_IR	2	67	3	3	1	0	ø	0	0	0
	CHX-MW/SUB_IR	1	57	4	2	1	0	ø	0	0	0
	CHX-MW/SUB_IR	1	37	4	1	2	0	ø	0	0	0
	CHX-MW/SUB_IR	1	72	2	2	1	1	ø	1	1	1
	CHX-MW/SUB_IR	2	28	3	1	1	0	ø	0	1	0
	CHX-MW/SUB_IR	1	59	2	1	2	0	ø	0	1	0
	CHX-MW/SUB_IR	2	54	1	2	3	0	ø	0	0	0
	CHX-MW/SUB_IR	2	46	3	1	1	0	ø	1	0	0
	CHX-MW/SUB_IR	1	69	3	1	2	0	ø	0	1	0
	CHX-MW/SUB_IR	2	43	4	1	2	0	ø	1	1	0
	CHX-MW/SUB_IR	2	48	4	1	0	0	ø	0	1	0
	CHX-MW/SUB_IR	1	32	4	1	2	0	ø	0	1	1
	CHX-MW/SUB_IR	2	48	3	1	1	0	ø	0	0	0
	CHX-MW/SUB_IR	2	29	4	1	2	0	ø	0	0	0
	CHX-MW/SUB_IR	2	69	4	1	3	0	ø	0	0	0
	CHX-MW/SUB_IR	1	54	4	1	1	0	ø	0	1	0
	CHX-MW/SUB_IR	2	34	4	1	3	0	ø	0	1	0
	CHX-MW/SUB_IR	1	76	1	2	3	0	ø	0	1	1
	CHX-MW/SUB_IR	1	18	4	3	1	0	ø	0	1	0
	CHX-MW/SUB_IR	1	62	4	1	3	0	ø	0	0	0
	CHX-MW/SUB_IR	2	71	1	1	2	0	ø	0	0	0
	CHX-MW/SUB_IR	1	26	4	1	2	0	ø	0	1	0
	CHX-MW/SUB_IR	1	62	4	1	2	0	ø	1	1	0
	CHX-MW/SUB_IR	1	67	3	1	1	0	ø	0	1	0
	CHX-MW/SUB_IR	2	56	3	2	2	0	ø	0	0	0
	CHX-MW/SUB_IR	2	55	4	1	3	0	ø	0	0	0
	CHX-MW/SUB_IR	1	18	4	1	2	0	ø	0	1	0
	CHX-MW/SUB_IR	2	21	2	1	2	0	ø	0	0	0
	CHX-MW/SUB_IR	1	61	4	1	2	0	ø	0	0	0
	CHX-MW/SUB_IR	2	26	4	1	2	0	ø	0	1	0
	CHX-MW/SUB_IR	2	48	2	1	1	0	ø	0	1	0
	CHX-MW/SUB_IR	2	56	4	1	3	0	ø	0	0	0
	CHX-MW/SUB_IR	1	44	4	1	3	0	ø	0	1	0
	CHX-MW/SUB_IR	1	59	4	3	2	0	ø	0	1	0
	CHX-MW/SUB_IR	1	41	4	1	2	0	ø	0	1	0
	CHX-MW/SUB_IR	2	47	4	1	1	0	ø	0	0	0
	CHX-MW/SUB_IR	1	70	1	2	1	0	ø	0	1	1
	CHX-MW/SUB_IR	1	74	4	1	2	0	ø	0	1	1
	CHX-MW/SUB_IR	2	58	3	3	1	0	ø	0	1	0
	CHX-MW/SUB_IR	2	72	3	1	2	0	ø	0	1	0
	CHX-MW/SUB_IR	2	59	3	1	1	0	ø	0	0	0
	CHX-MW/SUB_IR	1	48	3	1	2	0	ø	0	1	0
	CHX-MW/SUB_IR	1	19	4	1	1	0	ø	0	0	0
	CHX-MW/SUB_IR	2	25	4	3	0	0	ø	1	0	0
	CHX-MW/SUB_IR	2	42	4	3	1	0	ø	0	0	0
	CHX-MW/SUB_IR	2	30	1	1	1	0	ø	0	1	0
	CHX-MW/SUB_IR	1	75	4	2	2	0	ø	1	1	0
	CHX-MW/SUB_IR	1	54	4	3	2	0	ø	0	0	0
	CHX-MW/SUB_IR	2	33	4	1	2	0	ø	0	1	0
	CHX-MW/SUB_IR	1	33	4	1	2	0	ø	0	0	0
	CHX-MW/SUB_IR	2	34	4	1	1	0	ø	0	0	0
	CHX-MW/SUB_IR	ø	ø	ø	ø	ø	ø	ø	ø	ø	ø
	CHX-MW/SUPRA_IR	2	21	4	1	2	0	ø	0	0	0
	CHX-MW/SUPRA_IR	1	59	3	3	1	0	ø	0	0	0
	CHX-MW/SUPRA_IR	2	65	1	1	2	0	ø	0	0	0
	CHX-MW/SUPRA_IR	1	53	1	2	2	0	ø	0	0	0
	CHX-MW/SUPRA_IR	1	28	3	1	2	0	ø	0	1	1
	CHX-MW/SUPRA_IR	1	61	4	2	2	0	ø	0	0	0
	CHX-MW/SUPRA_IR	1	25	4	1	1	0	ø	0	0	0
	CHX-MW/SUPRA_IR	1	58	4	2	1	1	ø	1	0	0
	CHX-MW/SUPRA_IR	1	45	4	2	1	0	ø	0	0	0
	CHX-MW/SUPRA_IR	2	31	4	1	1	0	ø	0	1	0
	CHX-MW/SUPRA_IR	1	37	4	1	1	0	ø	0	1	0
	CHX-MW/SUPRA_IR	2	20	4	2	1	0	ø	0	0	0
	CHX-MW/SUPRA_IR	2	44	4	1	1	0	ø	0	0	0
	CHX-MW/SUPRA_IR	1	58	2	1	2	0	ø	0	1	1
	CHX-MW/SUPRA_IR	1	52	3	1	1	0	ø	0	1	1
	CHX-MW/SUPRA_IR	1	39	4	1	2	0	ø	0	1	1
	CHX-MW/SUPRA_IR	2	54	3	3	1	0	ø	0	0	0
	CHX-MW/SUPRA_IR	1	52	1	1	1	0	ø	0	0	0
	CHX-MW/SUPRA_IR	2	33	4	1	0	0	ø	0	0	0
	CHX-MW/SUPRA_IR	2	34	1	1	1	0	ø	0	0	0
	CHX-MW/SUPRA_IR	1	63	1	1	1	0	ø	0	1	1
	CHX-MW/SUPRA_IR	1	70	4	1	1	0	ø	0	1	1
	CHX-MW/SUPRA_IR	1	22	4	1	2	0	ø	0	1	0
	CHX-MW/SUPRA_IR	2	77	2	1	1	0	ø	0	1	0
	CHX-MW/SUPRA_IR	1	40	4	1	2	0	ø	0	1	0
	CHX-MW/SUPRA_IR	2	40	3	1	1	0	ø	0	0	0
	CHX-MW/SUPRA_IR	1	52	1	1	2	0	ø	0	1	1
	CHX-MW/SUPRA_IR	1	49	2	1	2	0	ø	0	0	0
	CHX-MW/SUPRA_IR	2	33	3	1	2	0	ø	0	1	0
	CHX-MW/SUPRA_IR	2	38	1	1	1	0	ø	1	1	0
	CHX-MW/SUPRA_IR	1	31	4	1	2	0	ø	0	1	1
	CHX-MW/SUPRA_IR	2	49	4	1	2	0	ø	0	0	0
	CHX-MW/SUPRA_IR	2	58	4	1	1	0	ø	0	1	1
	CHX-MW/SUPRA_IR	2	48	3	1	2	0	ø	0	1	1
	CHX-MW/SUPRA_IR	1	41	4	1	2	0	ø	0	1	1
	CHX-MW/SUPRA_IR	1	35	3	1	2	0	ø	0	1	1
	CHX-MW/SUPRA_IR	1	49	2	1	1	0	ø	1	1	0
	CHX-MW/SUPRA_IR	1	66	4	1	2	0	ø	0	0	0
	CHX-MW/SUPRA_IR	1	49	4	1	3	0	ø	0	1	0
	CHX-MW/SUPRA_IR	1	40	4	1	0	0	ø	0	1	0
	CHX-MW/SUPRA_IR	1	72	2	1	2	0	ø	0	0	0
	CHX-MW/SUPRA_IR	2	37	2	1	2	0	ø	0	0	1
	CHX-MW/SUPRA_IR	2	53	1	1	2	0	ø	0	0	0
	CHX-MW/SUPRA_IR	2	50	4	1	3	0	ø	0	1	0
	CHX-MW/SUPRA_IR	2	60	1	1	2	0	ø	0	0	0
	CHX-MW/SUPRA_IR	1	78	4	2	2	0	ø	0	1	0
	CHX-MW/SUPRA_IR	2	58	3	2	2	0	ø	0	0	0
	CHX-MW/SUPRA_IR	2	49	1	2	2	0	ø	0	0	0
	CHX-MW/SUPRA_IR	ø	ø	ø	ø	ø	ø	ø	ø	ø	ø
	CHX-MW/SUPRA_IR	ø	ø	ø	ø	ø	ø	ø	ø	ø	ø
	CHX-MW/SUPRA_IR	ø	ø	ø	ø	ø	ø	ø	ø	ø	ø
	CHX-MW/SUPRA_IR	ø	ø	ø	ø	ø	ø	ø	ø	ø	ø
